# Supplementary material for: Characterisation of temperature-dependent phase transitions in 2,2-trimethylenedioxy-4,4,6,6-tetrachlorocyclotriphosphazene, N3P3Cl4[O(CH2)3O]
Source: Chem Cent J. 2007 Jul 18;1:20. doi: 10.1186/1752-153X-1-20 (PMC1989690; doi:10.1186/1752-153X-1-20)
Supplement: Additional file 2 — 274 k CIF data. [file 1752-153X-1-20-S2.cif]

data_274K
 
_audit_creation_method            SHELXL-97
_chemical_name_systematic
;
 ?
;
_chemical_name_common             ?
_chemical_melting_point           ?
_chemical_formula_moiety          ?
_chemical_formula_sum
 'C3 H6 Cl4 N3 O2 P3'
_chemical_formula_weight          350.82
 
loop_
 _atom_type_symbol
 _atom_type_description
 _atom_type_scat_dispersion_real
 _atom_type_scat_dispersion_imag
 _atom_type_scat_source
 'C'  'C'   0.0033   0.0016
 'International Tables Vol C Tables 4.2.6.8 and 6.1.1.4'
 'H'  'H'   0.0000   0.0000
 'International Tables Vol C Tables 4.2.6.8 and 6.1.1.4'
 'N'  'N'   0.0061   0.0033
 'International Tables Vol C Tables 4.2.6.8 and 6.1.1.4'
 'P'  'P'   0.1023   0.0942
 'International Tables Vol C Tables 4.2.6.8 and 6.1.1.4'
 'Cl'  'Cl'   0.1484   0.1585
 'International Tables Vol C Tables 4.2.6.8 and 6.1.1.4'
 'O'  'O'   0.0106   0.0060
 'International Tables Vol C Tables 4.2.6.8 and 6.1.1.4'
 
_symmetry_cell_setting            Orthorhombic
_symmetry_space_group_name_H-M    Pna2(1)
 
loop_
 _symmetry_equiv_pos_as_xyz
 'x, y, z'
 '-x, -y, z+1/2'
 'x+1/2, -y+1/2, z'
 '-x+1/2, y+1/2, z+1/2'
 
_cell_length_a                    13.4804(14)
_cell_length_b                    10.6442(9)
_cell_length_c                    8.8479(7)
_cell_angle_alpha                 90.00
_cell_angle_beta                  90.00
_cell_angle_gamma                 90.00
_cell_volume                      1269.6(2)
_cell_formula_units_Z             4
_cell_measurement_temperature     274(2)
_cell_measurement_reflns_used     1662
_cell_measurement_theta_min       2.91
_cell_measurement_theta_max       27.48
 
_exptl_crystal_description        rod
_exptl_crystal_colour             colourless
_exptl_crystal_size_max           0.3
_exptl_crystal_size_mid           0.04
_exptl_crystal_size_min           0.04
_exptl_crystal_density_meas       ?
_exptl_crystal_density_diffrn     1.835
_exptl_crystal_density_method     'not measured'
_exptl_crystal_F_000              696
_exptl_absorpt_coefficient_mu     1.293
_exptl_absorpt_correction_type    multi-scan
_exptl_absorpt_correction_T_min   0.5938
_exptl_absorpt_correction_T_max   0.8816
_exptl_absorpt_process_details    'SORTAV (Blessing, 1997)'
 
_exptl_special_details
;
 ?
;
 
_diffrn_ambient_temperature       274(2)
_diffrn_radiation_wavelength      0.71073
_diffrn_radiation_type            MoK\a
_diffrn_radiation_source          'Bruker-Nonius FR591 rotating anode'
_diffrn_radiation_monochromator   '10cm confocal mirrors'
_diffrn_measurement_device_type   'Bruker-Nonius KappaCCD Area Detector'
_diffrn_measurement_method        '\f and \w scans'
_diffrn_detector_area_resol_mean  9.091
_diffrn_standards_number          none
_diffrn_standards_interval_count  ?
_diffrn_standards_interval_time   ?
_diffrn_standards_decay_%         negligible
_diffrn_reflns_number             15640
_diffrn_reflns_av_R_equivalents   0.0401
_diffrn_reflns_av_sigmaI/netI     0.0313
_diffrn_reflns_limit_h_min        -17
_diffrn_reflns_limit_h_max        17
_diffrn_reflns_limit_k_min        -13
_diffrn_reflns_limit_k_max        13
_diffrn_reflns_limit_l_min        -11
_diffrn_reflns_limit_l_max        10
_diffrn_reflns_theta_min          2.99
_diffrn_reflns_theta_max          27.48
_reflns_number_total              2801
_reflns_number_gt                 2568
_reflns_threshold_expression      >2sigma(I)
 
_computing_data_collection        ?
_computing_cell_refinement        'DENZO, COLLECT'
_computing_data_reduction         'DENZO, COLLECT'
_computing_structure_solution     'SHELXS-97 (Sheldrick, 1997)'
_computing_structure_refinement   'SHELXL-97 (Sheldrick, 1997)'
_computing_molecular_graphics     'PLATON (Spek, 1990)'
_computing_publication_material   ?
 
_refine_special_details
;
 Refinement of F^2^ against ALL reflections.  The weighted R-factor wR and
 goodness of fit S are based on F^2^, conventional R-factors R are based
 on F, with F set to zero for negative F^2^. The threshold expression of
 F^2^ > 2sigma(F^2^) is used only for calculating R-factors(gt) etc. and is
 not relevant to the choice of reflections for refinement.  R-factors based
 on F^2^ are statistically about twice as large as those based on F, and R-
 factors based on ALL data will be even larger.
;
 
_refine_ls_structure_factor_coef  Fsqd
_refine_ls_matrix_type            full
_refine_ls_weighting_scheme       calc
_refine_ls_weighting_details
 'calc w=1/[\s^2^(Fo^2^)+(0.0481P)^2^+0.4263P] where P=(Fo^2^+2Fc^2^)/3'
_atom_sites_solution_primary      direct
_atom_sites_solution_secondary    difmap
_atom_sites_solution_hydrogens    geom
_refine_ls_hydrogen_treatment     constr
_refine_ls_extinction_method      SHELXL
_refine_ls_extinction_coef        0.006(2)
_refine_ls_extinction_expression
 'Fc^*^=kFc[1+0.001xFc^2^\l^3^/sin(2\q)]^-1/4^'
_refine_ls_abs_structure_details
 'Flack H D (1983), Acta Cryst. A39, 876-881'
_refine_ls_abs_structure_Flack    0.23(10)
_refine_ls_number_reflns          2801
_refine_ls_number_parameters      137
_refine_ls_number_restraints      1
_refine_ls_R_factor_all           0.0380
_refine_ls_R_factor_gt            0.0334
_refine_ls_wR_factor_ref          0.0905
_refine_ls_wR_factor_gt           0.0871
_refine_ls_goodness_of_fit_ref    1.047
_refine_ls_restrained_S_all       1.047
_refine_ls_shift/su_max           0.000
_refine_ls_shift/su_mean          0.000
 
loop_
 _atom_site_label
 _atom_site_type_symbol
 _atom_site_fract_x
 _atom_site_fract_y
 _atom_site_fract_z
 _atom_site_U_iso_or_equiv
 _atom_site_adp_type
 _atom_site_occupancy
 _atom_site_symmetry_multiplicity
 _atom_site_calc_flag
 _atom_site_refinement_flags
 _atom_site_disorder_assembly
 _atom_site_disorder_group
C1 C 0.5221(3) 0.8666(4) 0.3147(4) 0.0643(10) Uani 1 1 d . . .
H1A H 0.5573 0.7888 0.2951 0.077 Uiso 1 1 calc R . .
H1B H 0.5076 0.8708 0.4219 0.077 Uiso 1 1 calc R . .
C2 C 0.5849(3) 0.9755(4) 0.2699(5) 0.0749(12) Uani 1 1 d . . .
H2A H 0.6001 0.9699 0.1630 0.090 Uiso 1 1 calc R . .
H2B H 0.6469 0.9728 0.3254 0.090 Uiso 1 1 calc R . .
C3 C 0.5327(3) 1.0984(4) 0.3016(4) 0.0691(10) Uani 1 1 d . . .
H3A H 0.5215 1.1070 0.4094 0.083 Uiso 1 1 calc R . .
H3B H 0.5740 1.1678 0.2688 0.083 Uiso 1 1 calc R . .
N1 N 0.2916(2) 0.9902(3) 0.0995(3) 0.0531(7) Uani 1 1 d . . .
N2 N 0.1294(2) 0.9732(3) 0.2796(4) 0.0602(8) Uani 1 1 d . . .
N3 N 0.31303(19) 0.9963(2) 0.4023(3) 0.0445(6) Uani 1 1 d . . .
O2 O 0.43704(16) 1.1021(2) 0.2209(3) 0.0540(6) Uani 1 1 d . . .
P1 P 0.36392(5) 0.98981(6) 0.23984(9) 0.03485(18) Uani 1 1 d . . .
P2 P 0.17599(6) 0.98124(8) 0.11675(9) 0.0444(2) Uani 1 1 d . . .
P3 P 0.19821(5) 0.98599(7) 0.42437(9) 0.03928(19) Uani 1 1 d . . .
Cl1 Cl 0.12673(8) 0.83524(12) -0.00359(13) 0.0756(3) Uani 1 1 d . . .
Cl2 Cl 0.11409(8) 1.12270(12) 0.00331(14) 0.0848(4) Uani 1 1 d . . .
Cl3 Cl 0.15102(7) 1.13004(10) 0.54915(12) 0.0703(3) Uani 1 1 d . . .
Cl4 Cl 0.16662(8) 0.84253(10) 0.56109(11) 0.0699(3) Uani 1 1 d . . .
O1 O 0.42956(16) 0.86905(19) 0.2281(3) 0.0518(5) Uani 1 1 d . . .
 
loop_
 _atom_site_aniso_label
 _atom_site_aniso_U_11
 _atom_site_aniso_U_22
 _atom_site_aniso_U_33
 _atom_site_aniso_U_23
 _atom_site_aniso_U_13
 _atom_site_aniso_U_12
C1 0.059(2) 0.089(3) 0.0449(18) -0.0061(16) -0.0083(15) 0.0333(19)
C2 0.0303(16) 0.159(4) 0.0359(18) -0.006(2) -0.0013(13) 0.008(2)
C3 0.056(2) 0.100(3) 0.0519(19) 0.0094(19) -0.0147(16) -0.034(2)
N1 0.0352(13) 0.094(2) 0.0306(14) 0.0041(11) -0.0015(11) -0.0022(11)
N2 0.0321(14) 0.103(2) 0.0453(17) -0.0045(15) 0.0001(11) -0.0046(13)
N3 0.0307(12) 0.0717(17) 0.0312(16) -0.0070(10) -0.0001(10) -0.0007(10)
O2 0.0445(12) 0.0583(12) 0.0592(14) 0.0144(11) -0.0049(10) -0.0139(9)
P1 0.0280(3) 0.0469(4) 0.0296(4) 0.0011(3) -0.0005(3) -0.0001(2)
P2 0.0324(4) 0.0652(5) 0.0356(4) 0.0011(5) -0.0067(3) -0.0005(3)
P3 0.0319(3) 0.0524(4) 0.0335(4) -0.0036(4) 0.0029(3) -0.0009(3)
Cl1 0.0702(6) 0.0916(7) 0.0650(6) -0.0207(6) -0.0088(5) -0.0171(5)
Cl2 0.0748(6) 0.0907(8) 0.0888(8) 0.0246(7) -0.0241(6) 0.0161(5)
Cl3 0.0600(5) 0.0720(6) 0.0789(6) -0.0268(5) 0.0089(5) 0.0128(4)
Cl4 0.0703(5) 0.0705(6) 0.0689(6) 0.0198(5) 0.0029(5) -0.0164(5)
O1 0.0492(12) 0.0549(11) 0.0512(13) -0.0105(10) -0.0042(10) 0.0126(9)
 
_geom_special_details
;
 All esds (except the esd in the dihedral angle between two l.s. planes)
 are estimated using the full covariance matrix.  The cell esds are taken
 into account individually in the estimation of esds in distances, angles
 and torsion angles; correlations between esds in cell parameters are only
 used when they are defined by crystal symmetry.  An approximate (isotropic)
 treatment of cell esds is used for estimating esds involving l.s. planes.
;
 
loop_
 _geom_bond_atom_site_label_1
 _geom_bond_atom_site_label_2
 _geom_bond_distance
 _geom_bond_site_symmetry_2
 _geom_bond_publ_flag
C1 O1 1.465(4) . ?
C1 C2 1.488(6) . ?
C2 C3 1.511(6) . ?
C3 O2 1.475(4) . ?
N1 P2 1.569(3) . ?
N1 P1 1.579(3) . ?
N2 P2 1.574(3) . ?
N2 P3 1.588(3) . ?
N3 P3 1.564(3) . ?
N3 P1 1.594(3) . ?
O2 P1 1.558(2) . ?
P1 O1 1.564(2) . ?
P2 Cl2 1.9927(13) . ?
P2 Cl1 1.9975(13) . ?
P3 Cl3 1.9936(11) . ?
P3 Cl4 1.9941(12) . ?
 
loop_
 _geom_angle_atom_site_label_1
 _geom_angle_atom_site_label_2
 _geom_angle_atom_site_label_3
 _geom_angle
 _geom_angle_site_symmetry_1
 _geom_angle_site_symmetry_3
 _geom_angle_publ_flag
O1 C1 C2 109.3(3) . . ?
C1 C2 C3 111.1(3) . . ?
O2 C3 C2 109.9(3) . . ?
P2 N1 P1 122.45(19) . . ?
P2 N2 P3 120.04(18) . . ?
P3 N3 P1 122.38(17) . . ?
C3 O2 P1 118.7(2) . . ?
O2 P1 O1 105.39(14) . . ?
O2 P1 N1 107.68(14) . . ?
O1 P1 N1 107.41(14) . . ?
O2 P1 N3 109.64(13) . . ?
O1 P1 N3 109.82(13) . . ?
N1 P1 N3 116.33(14) . . ?
N1 P2 N2 119.27(16) . . ?
N1 P2 Cl2 108.72(12) . . ?
N2 P2 Cl2 109.55(13) . . ?
N1 P2 Cl1 109.02(12) . . ?
N2 P2 Cl1 108.24(12) . . ?
Cl2 P2 Cl1 100.38(7) . . ?
N3 P3 N2 118.92(15) . . ?
N3 P3 Cl3 109.34(10) . . ?
N2 P3 Cl3 109.04(12) . . ?
N3 P3 Cl4 109.92(11) . . ?
N2 P3 Cl4 107.42(13) . . ?
Cl3 P3 Cl4 100.65(6) . . ?
C1 O1 P1 117.5(2) . . ?
 
_diffrn_measured_fraction_theta_max    0.991
_diffrn_reflns_theta_full              27.48
_diffrn_measured_fraction_theta_full   0.991
_refine_diff_density_max    0.285
_refine_diff_density_min   -0.353
_refine_diff_density_rms    0.074
