# Supplementary material for: Characterisation of temperature-dependent phase transitions in 2,2-trimethylenedioxy-4,4,6,6-tetrachlorocyclotriphosphazene, N3P3Cl4[O(CH2)3O]
Source: Chem Cent J. 2007 Jul 18;1:20. doi: 10.1186/1752-153X-1-20 (PMC1989690; doi:10.1186/1752-153X-1-20)
Supplement: Additional file 4 — Supplementary data. [file 1752-153X-1-20-S4.xls]

## Sheet: cells
Tab delimited file created by cryogui on Sun Apr 3 13:55:02 2005 for 2005sjc0008
Set Temp	Actual Temp	a	b	c	alpha	beta	gamma	Volume
170	169.9	10.538	13.43	8.809	90	90	90	1246.68		8.809	10.538	13.43
175	175.1	10.541	13.429	8.809	90	90	90	1247		8.809	10.541	13.429
180	180.1	10.545	13.433	8.808	90	90	90	1247.56		8.808	10.545	13.433
185	185.1	10.551	13.435	8.813	90	90	90	1249.27		8.813	10.551	13.435
190	190.1	10.553	13.437	8.813	90	90	90	1249.71		8.813	10.553	13.437
195	195	10.56	13.438	8.816	90	90	90	1251.08		8.816	10.56	13.438
200	200.1	10.564	13.441	8.816	90	90	90	1251.83		8.816	10.564	13.441
205	205.1	10.569	13.449	8.818	90	90	90	1253.41		8.818	10.569	13.449
210	210	10.573	13.447	8.816	90	90	90	1253.54		8.816	10.573	13.447
215	215.1	10.579	13.451	8.819	90	90	90	1254.88		8.819	10.579	13.451
220	220.1	10.583	13.456	8.82	90	90	90	1255.93		8.82	10.583	13.456
225	225.1	10.591	13.455	8.825	90	90	90	1257.62		8.825	10.591	13.455
230	230.1	10.595	13.46	8.824	90	90	90	1258.46		8.824	10.595	13.46
235	235.2	10.603	13.464	8.83	90	90	90	1260.56		8.83	10.603	13.464
240	240.1	10.608	13.463	8.83	90	90	90	1261.04		8.83	10.608	13.463
245	245.1	10.613	13.469	8.83	90	90	90	1262.32		8.83	10.613	13.469
250	250.1	10.618	13.472	8.832	90	90	90	1263.47		8.832	10.618	13.472
255	255.1	10.623	13.477	8.836	90	90	90	1265.01		8.836	10.623	13.477
260	260.1	10.63	13.477	8.838	90	90	90	1266.1		8.838	10.63	13.477
265	265.1	10.633	13.48	8.84	90	90	90	1267.14		8.84	10.633	13.48
270	270.1	10.639	13.484	8.842	90	90	90	1268.49		8.842	10.639	13.484
275	275.1	10.645	13.484	8.846	90	90	90	1269.73		8.846	10.645	13.484
280	280.1	10.652	13.488	8.847	90	90	90	1271.07		8.847	10.652	13.488
285	285	10.654	13.49	8.848	90	90	90	1271.7		8.848	10.654	13.49
290	290.1	10.658	13.494	8.852	90	90	90	1273.21		8.852	10.658	13.494
295	295.1	10.661	13.495	8.858	90	90	90	1274.35
300	300.2	10.675	13.495	8.861	90	90	90	1276.48
305	305.1	10.679	13.498	8.862	90	90	90	1277.52
310	310.1	10.686	13.503	8.863	90	90	90	1278.9
315	315.1	10.693	13.501	8.865	90	90	90	1279.86
320	320.1	10.694	13.502	8.864	90	90	90	1279.88
325	325	10.703	13.506	8.867	90	90	90	1281.84
330	330.1	10.714	13.506	8.867	90	90	90	1283.03
335	335	10.722	13.511	8.871	90	90	90	1285.15
340	340.1	10.732	13.515	8.874	90	90	90	1287.1
345	345.1	10.735	13.517	8.874	90	90	90	1287.69
350	350	10.748	13.519	8.875	90	90	90	1289.64
355	355.1	10.757	13.519	8.883	90	90	90	1291.75
360	360.1	10.763	13.522	8.893	90	90	90	1294.34
365	365.1	10.773	13.521	8.895	90	90	90	1295.64
370	370.1	10.781	13.529	8.892	90	90	90	1296.95
375	375.1	10.802	13.529	8.892	90	90	90	1299.5
380	380	10.824	13.541	8.886	90	90	90	1302.38
